# Supplementary material for: Radioactive contamination in the Tokyo metropolitan area in the early stage of the Fukushima Daiichi Nuclear Power Plant (FDNPP) accident and its fluctuation over five years
Source: PLoS One. 2017 Nov 14;12(11):e0187687. doi: 10.1371/journal.pone.0187687 (PMC5685630; doi:10.1371/journal.pone.0187687)
Supplement: S1 Table — Decay corrected activity was corrected on the March 16, 2011. Inventory was caluculated assuming 1,300 kg·m-3 for the soil density. At Site 'i', measurements were continued from April 10, 2011 until August 16, 2016. The results are shown in Fig 3. nd: Not Detected (131I; < 2 Bq·kg-1, 134Cs and 137Cs; < 0.6 Bq·kg-1). (XLSX) [file pone.0187687.s002.xlsx]

## Sheet: Sheet1
	S1 Table. Analytical results of the activities of radionuclides in the soil samples collected in the Tokyo metropolitan area and the Kanto district area. Decay corrected activity was corrected on the March 16, 2011. Inventory was caluculated assuming 1,300 kg･m-3 for the soil density. At Site 'i', measurements were continued from April 10, 2011 until August 16, 2016. The results are shown in Fig.…
	Prefecture	District	Site	Description	Collected Date	Taken cm	Detected Activity Bq･kg-1													Decay Corrected Activity Bq･kg-1													Ratio for 137Cs							Estimated Inventory kBq･m-2
							131I			134Cs			137Cs			134+137Cs				131I			134Cs			137Cs			134+137Cs				131I			134Cs				131I			134+137Cs
	Fukushima Prefecture	Fukushima City	A	Schoolyard (1)	2011-03-19	0-1	94400	±	1100	13800	±	90	14100	±	90	27900	±	127.279		122000	±	1000	13900	±	90	14100	±	90	28000	±	127.279		8.65248	±	0.0898895	0.985816	±	0.0089631		1590	±	10	362.96	±	2
				Schoolyard (2)	2011-04-27	0-1	3810	±	70	20600	±	100	21800	±	100	42400	±	141.421		142000	±	2000	21400	±	100	21900	±	100	43300	±	141.421		6.48402	±	0.0960037	0.977169	±	0.0063843		1849.9	±	30	563.03	±	2
	Tochigi Prefecture	Nasu-Shiobara City	B	Pasture	2011-06-04	0-1	44.1	±	15.24	10300	±	50	11200	±	50	21500	±	70.7107		43600	±	15100	11100	±	50	11300	±	50	22400	±	70.7107		3.85841	±	1.33639	0.982301	±	0.00620245		566.28	±	196	290.29	±	1
				Garden	2011-06-13	0-1	11.4	±	2.35	2780	±	20	3130	±	20	5910	±	28.2843		24500	±	5000	3020	±	20	3150	±	20	6170	±	28.2843		7.77778	±	1.58807	0.95873	±	0.0087958		317.98	±	65	80.171	±	0.4
				Farmland	2011-06-13	0-1	42.8	±	5.88	6200	±	40	6770	±	40	12970	±	56.5685		91800	±	12600	6730	±	40	6810	±	40	13500	±	56.5685		13.4802	±	1.85191	0.988253	±	0.00825804		1190	±	160	175.929	±	1
	Nagano Prefecture	Karuizawa	G	Plateau Forest	2011-04-28	0-1	12.6	±	3.79	528.1	±	9.19	555.6	±	9.79	1083.7	±	13.4276		512.8	±	154	549.5	±	10	557.1	±	10	1110	±	14.1421		0.920481	±	0.276925	0.986358	±	0.0252127		6.6664	±	2	14.3858	±	0.2
				Hotel Garden	2011-04-28	0-1	82.3	±	5.84	698	±	9.7	752.6	±	10.39	1450.6	±	14.2142		3350	±	240	726.2	±	10	754.6	±	10	1480	±	14.1421		4.43944	±	0.323445	0.962364	±	0.0183919		43.55	±	3.1	19.2504	±	0.2
	Gunma Prefecture	Higashiagatsuma	C	Paddy Field	2011-04-30	0-1	116.6	±	6.67	1760	±	20	1850	±	20	3610	±	28.2843		5640	±	320	1830	±	20	1850	±	20	3680	±	28.2843		3.04865	±	0.176085	0.989189	±	0.0152064		73.307	±	4.2	47.866	±	0.4
		Naganohara	D	Forest	2011-03-26	0-1	294	±	8.17	66.8	±	3.09	70.7	±	3.17	137.5	±	4.42685		582	±	16	67.4	±	3.1	70.7	±	3.2	138.1	±	4.45533		8.23197	±	0.435937	0.953324	±	0.0615176		7.566	±	0.2	1.7953	±	0.04
				Farmland	2011-04-29	0-1	36.7	±	1.76	176	±	3.38	183.6	±	3.51	359.6	±	4.87283		1630	±	80	183.3	±	4	184.1	±	4	367.4	±	5.65685		8.85388	±	0.475223	0.995655	±	0.0306604		21.164	±	1	4.7762	±	0.1
						1-3		nd			nd		4.5	±	1.82	4.5	±	1.82			nd			nd		4.5	±	2	4.5	±	2			-			-				-		0.0585	±	0.1
						3-5		nd			nd			nd			nd				nd			nd			nd			nd				-			-				-			-
		Tsumagoi	E	Farmland	2011-04-29	0-1	89.5	±	5.5	1690	±	20	1710	±	20	3400	±	28.2843		4360	±	270	1760	±	20	1720	±	20	3480	±	28.2843		2.53488	±	0.15972	1.02326	±	0.0166367		56.706	±	3.5	45.136	±	0.4
		Nidoage Pass	F	Plateau Forest	2011-05-01	0-1	67.4	±	9.16	790.1	±	10.9	807.7	±	11.07	1597.8	±	15.5356		2050	±	280	824.3	±	11	810	±	11	1630	±	15.5563		2.53086	±	0.347383	1.01765	±	0.0193756		26.585	±	3.6	21.2	±	0.2
		Takasaki City	H	Road Side	2011-04-28	0-1	94.7	±	5.85	711.3	±	9.88	743.4	±	10.4	1454.7	±	14.3448		3860	±	240	740.1	±	10	745.4	±	10	1490	±	14.1421		5.17843	±	0.329384	0.99289	±	0.0189052		50.115	±	3.1	19.3115	±	0.2
	Saitama Prefecture	Kamisato	I	Rode Side	2011-04-28	0-1		nd		145.3	±	5.77	153.9	±	5.44	299.2	±	7.9301			nd		151.1	±	6	154.3	±	5	305.4	±	7.81025			-		0.979261	±	0.0501897			-			-
		Higashimatsuyama	J	Road Side	2011-04-28	0-1	77	±	5.41	196.4	±	5.33	206.7	±	5.61	403.1	±	7.73828		3130	±	220	204.3	±	6	207.3	±	6	411.6	±	8.48528		15.0989	±	1.14772	0.985528	±	0.0406373		40.742	±	2.9	5.3508	±	0.1
		Asaka City	K	River Bank	2011-04-10	0-1	710	±	9.59	242	±	5.93	252	±	6.1	494	±	8.50734		6130	±	80	247.6	±	6	252.4	±	6	500	±	8.48528		24.2868	±	0.658624	0.980983	±	0.0333003		79.625	±	1	6.5	±	0.1
		Misato City	e	Garden	2011-05-19	0-1	101.4	±	5.21	994.3	±	12.13	1070	±	10	2064.3	±	15.7206		25200	±	1300	1060	±	10	1080	±	10	2140	±	14.1421		23.3333	±	1.22294	0.981481	±	0.0129739		327.86	±	17	27.69	±	0.2
	Ibaraki	Kamisu City	L	Garden	2011-04-20	0-1	237.5	±	5.4	217.9	±	5.43	236.7	±	5.85	454.6	±	7.98169		4850	±	110	225	±	6	237.2	±	6	462.2	±	8.48528		20.4469	±	0.694666	0.948567	±	0.0348649		63.063	±	1.4	6.0086	±	0.1
		Kanzaki	M	Garden	2011-04-20	0-1	412	±	15.53	102	±	4.03	107.6	±	3.94	209.6	±	5.636		8420	±	320	105.3	±	4	107.8	±	4	213.1	±	5.65685		78.1076	±	4.14868	0.976809	±	0.0518705		109.395	±	4	2.7703	±	0.1
	Chiba	Tateyama City	N	Garden	2011-04-10	0-1	67.5	±	3.06	58.3	±	2.79	69.1	±	3.1	127.4	±	4.17062		582.3	±	26	59.7	±	3	69.2	±	3	128.9	±	4.24264		8.41474	±	0.523686	0.862717	±	0.0572563		7.5699	±	0.3	1.6757	±	0.1
		Chiba City	a	Road Side	2011-04-11	0-1	746.9	±	12.7	656.1	±	10.04	670.7	±	10.53	1326.8	±	14.5493		7020	±	120	672	±	10	671.8	±	11	1340	±	14.8661		10.4495	±	0.24735	1.0003	±	0.0221323		91.299	±	1.6	17.4694	±	0.2
			b	Road	2011-04-11	0-1	1290	±	20	2400	±	20	2510	±	20	4910	±	28.2843		12100	±	200	2460	±	20	2510	±	20	4970	±	28.2843		4.82072	±	0.0884567	0.98008	±	0.011157		157.43	±	3	64.584	±	0.4
		Kashiwa City	c	Garden	2011-05-19	0-1	163.7	±	7.94	4990	±	30	5310	±	30	10300	±	42.4264		40700	±	2000	5300	±	30	5330	±	30	10600	±	42.4264		7.63602	±	0.377688	0.994371	±	0.00793756		529.36	±	26	138.099	±	1
				Road Sludge	2011-06-11	0-1	63.1	±	12.97	31300	±	100	33700	±	100	65000	±	141.421		114000	±	23000	33900	±	100	33900	±	100	67800	±	141.421		3.36283	±	0.678539	1	±	0.00417172		1480	±	300	881.27	±	2
				Road Side	2011-06-11	0-1	15.8	±	5.52	16300	±	60.31	17600	±	70	33900	±	92.3975		28500	±	10000	17700	±	70	17700	±	70	35400	±	98.9949		1.61017	±	0.565008	1	±	0.00559293		370.89	±	130	459.94	±	1
		Nagareyama City	d	Road Side	2011-05-19	0-1	105.1	±	6.71	3030	±	20	3180	±	20	6210	±	28.2843		26100	±	1700	3210	±	20	3190	±	20	6400	±	28.2843		8.18182	±	0.535378	1.00627	±	0.00889438		339.82	±	22	83.2221	±	0.4
	Tokyo	Katsusika Ward	f	Road Side	2011-05-19	0-1	228.9	±	7.63	3270	±	20	3400	±	20	6670	±	28.2843		56900	±	1900	3470	±	30	3410	±	30	6880	±	42.4264		16.6862	±	0.576199	1.0176	±	0.0125517		740.22	±	25	89.3698	±	0.6
		Koto Ward	g	Garden (1)	2011-04-16	0-1	1780	±	20	1590	±	20	1610	±	20	3200	±	28.2843		25700	±	200	1630	±	20	1610	±	20	3240	±	28.2843		15.9627	±	0.233992	1.01242	±	0.0176773		334.23	±	3	42.12	±	0.4
					2011-04-27	0-1	2070	±	40	3420	±	30	3590	±	30	7010	±	42.4264		77500	±	1500	3560	±	30	3599.5	±	30	7159.5	±	42.4264		21.5308	±	0.453719	0.989026	±	0.0117223		1010	±	20	93.0618	±	0.6
				Garden (2)	2011-05-25	0-1	66.3	±	3.83	1600	±	20	1740	±	20	3340	±	28.2843		27700	±	1600	1710	±	20	1740	±	20	3450	±	28.2843		15.9195	±	0.93757	0.982759	±	0.0161158		359.58	±	21	44.8123	±	0.4
		Chuo Ward	h	Road Side	2011-04-10	0-1	1710	±	10	574.8	±	7.71	579.1	±	7.99	1153.9	±	11.1033		10100	±	88	588.2	±	8	580	±	8	1170	±	11.3137		17.4138	±	0.284098	1.01414	±	0.0196448		131.3	±	1	15.1866	±	0.1
		Chiyoda Ward	i	Garden	2011-04-10	0-1	2140	±	10	943.5	±	9.72	960.5	±	10.19	1904	±	14.0824		18500	±	100	982	±	10	962	±	10	1930	±	14.1421		19.2308	±	0.225316	1.02079	±	0.0148544		240.37	±	1	25.0575	±	0.2
					2011-04-28	0-1	1320	±	30	1130	±	10	1170	±	10	2300	±	14.1421		53700	±	1100	1180	±	10	1180	±	10	2360	±	14.1421		45.5085	±	1.00883	1	±	0.0119849		697.84	±	14	30.602	±	0.2
						1-3	33.3	±	3.27	33.15	±	2.44	41.93	±	2.76	75.08	±	3.68391		1360	±	130	34.49	±	2.5	42.04	±	2.8	76.53	±	3.75366		32.3501	±	3.76891	0.820409	±	0.0807594		35	±	3.4	3	±	0.1
						3-5		nd			nd		1.4	±	0.17	1.4	±	0.17			nd			nd		1.4	±	0.1	1.4	±	0.1			-			-				-		0.0182	±	0.003
			j	Garden	2011-04-10	0-1	2310	±	20	628.8	±	9.77	681.8	±	10.98	1310.6	±	14.6974		20000	±	200	643.5	±	10	682.9	±	11	1330	±	14.8661		29.2869	±	0.555263	0.942305	±	0.0210906		259.35	±	3	17.2432	±	0.2
			k	Road side (1)	2011-06-02	0-1	21.9	±	3.74	1660	±	20	1750	±	20	3410	±	28.2843		18200	±	3100	1780	±	20	1760	±	20	3540	±	28.2843		10.3409	±	1.76528	1.01136	±	0.0161622		236.73	±	40	46.059	±	0.4
				Road Side (2)	2011-06-02	0-1	9.36	±	1.9	442	±	9.41	471	±	10.07	913	±	13.7823		7780	±	1570	475	±	10	473.3	±	10	948.3	±	14.1421		16.4378	±	3.33527	1.00359	±	0.0299336		101.166	±	20	12.3279	±	0.2
				Road Side (3)	2011-06-02	0-1	14	±	2.18	478	±	10.32	533	±	10.98	1011	±	15.0686		11600	±	1810	513.6	±	11	535.6	±	11	1050	±	15.5563		21.658	±	3.40854	0.958925	±	0.0284545		151.32	±	24	13.6396	±	0.2
		Minato Ward	l	Road Side	2011-06-02	0-1	13.4	±	2.12	1150	±	10	1210	±	10	2360	±	14.1421		11100	±	1800	1230	±	10	1220	±	10	2450	±	14.1421		9.09836	±	1.47729	1.0082	±	0.0116395		144.82	±	23	31.863	±	0.2
		Suginami Ward	m	Garden	2011-05-19	0-1	27.1	±	2.14	406.9	±	8.18	440.4	±	8.71	847.3	±	11.9489		6740	±	530	431.6	±	9	442.2	±	9	873.8	±	12.7279		15.242	±	1.23805	0.976029	±	0.0284403		87.633	±	6.9	11.3594	±	0.2
