# Supplementary material for: Radioactive contamination in the Tokyo metropolitan area in the early stage of the Fukushima Daiichi Nuclear Power Plant (FDNPP) accident and its fluctuation over five years
Source: PLoS One. 2017 Nov 14;12(11):e0187687. doi: 10.1371/journal.pone.0187687 (PMC5685630; doi:10.1371/journal.pone.0187687)
Supplement: S2 Table — Decay corrected activity was corrected on the March 16, 2011. Inventory was caluculated assuming 1,300 kg·m-3 for the soil density. nd: Not Detected (131I; < 2 Bq·kg-1, 134Cs and 137Cs; < 0.6 Bq·kg-1). (XLSX) [file pone.0187687.s003.xlsx]

## Sheet: Sheet1
	S2 Table. Analytical results of the activities of radionuclides in the core samples collected in the site 'i'. Decay corrected activity was corrected on the March 16, 2011. Inventory was caluculated assuming 1,300 kg･m-3 for the soil density. nd: Not Detected (131I; < 2 Bq･kg-1, 134Cs and 137Cs; < 0.6 Bq･kg-1).
	Collected Date	Taken cm	Detected Activity Bq･kg-1										Decay Corrected Activity Bq･kg-1										Ratio for 137Cs				Estimated Inventory kBq･m-2
			134Cs			137Cs			134+137Cs				134Cs			137Cs			134+137Cs								134Cs			137Cs			134+137Cs
	2011-04-10	0-1	959.7	±	9.9	960.5	±	10.2	1920.2	±	14.2144		982.4	±	10.1	962	±	10.2	1930	±	14.3544		1.02121	±	0.0150821		12.7712	±	0.1313	12.506	±	0.1326	25.2772	±	0.186608
	2011-04-28	0-1	1130	±	10	1170	±	10	2300	±	14.1421		1180	±	10	1180	±	10	2360	±	14.1421		1	±	0.0119849		15.34	±	0.13	15.34	±	0.13	30.68	±	0.183848
		1-3	33.2	±	2.4	41.9	±	2.8	75.1	±	3.68782		34.6	±	2.5	42	±	2.8	76.6	±	3.75366		0.82381	±	0.0809899		0.8996	±	0.065	1.092	±	0.0728	1.9916	±	0.0975953
		3-6	13.9	±	1.7	14	±	1.7	27.9	±	2.40416		14.5	±	1.7	14	±	1.7	28.5	±	2.40416		1.03571	±	0.174819		0.5655	±	0.0663	0.546	±	0.0663	1.1115	±	0.0937624
	2011-08-13	0-1	106.2	±	3.4	120.9	±	3.8	227.1	±	5.09902		122	±	4	122.1	±	3.8	244.1	±	5.51725		0.999181	±	0.0451687		1.586	±	0.052	1.5873	±	0.0494	3.1733	±	0.0717242
		1-3	8	±	1.6	14.2	±	2	22.2	±	2.56125		9.2	±	1.8	14.3	±	2	23.5	±	2.69072		0.643357	±	0.154728		0.2392	±	0.0468	0.3718	±	0.052	0.611	±	0.0699588
		3-5	4.7	±	1.3	5.2	±	1.4	9.9	±	1.9105		5.4	±	1.5	5.2	±	1.4	10.6	±	2.05183		1.03846	±	0.401719		0.1404	±	0.039	0.1352	±	0.0364	0.2756	±	0.0533475
	2013-05-02	0-2	164.7	±	5.3	343.1	±	7.5	507.8	±	9.18368		340.9	±	10.9	360.5	±	7.9	701.4	±	13.4618		0.945631	±	0.0366555		8.8634	±	0.2834	9.373	±	0.2054	18.2364	±	0.350007
	2013-12-31	0-2	23.8	±	2.6	57.8	±	2.8	81.6	±	3.82099		61.8	±	6.8	61.7	±	3	123.5	±	7.43236		1.00162	±	0.120492		1.6068	±	0.1768	1.6042	±	0.078	3.211	±	0.193241
		2-5	4	±	0.5	10.8	±	1.3	14.8	±	1.39284		10.4	±	1.2	11.5	±	1.4	21.9	±	1.84391		0.904348	±	0.151688		0.4056	±	0.0468	0.4485	±	0.0546	0.8541	±	0.0719124
	2014-03-23	0-2	75.3	±	3	194.3	±	4.8	269.6	±	5.66039		210.7	±	8.4	208.4	±	5.1	419.1	±	9.827		1.01104	±	0.0472953		5.4782	±	0.2184	5.4184	±	0.1326	10.8966	±	0.255502
		2-4	100.7	±	4.4	272.2	±	6.9	372.9	±	8.18352		281.7	±	12	292	±	7.4	573.7	±	14.0982		0.964726	±	0.0478184		7.3242	±	0.312	7.592	±	0.1924	14.9162	±	0.366554
	2014-05-03	0-2	45.7	±	3.2	123.3	±	4.4	169	±	5.44059		133.2	±	9.1	132.6	±	4.7	265.8	±	10.2421		1.00452	±	0.0773141		3.4632	±	0.2366	3.4476	±	0.1222	6.9108	±	0.266294
		2-5	4	±	0.6	12.3	±	1.9	16.3	±	1.99249		11.7	±	1.8	13.2	±	2.1	24.9	±	2.76586		0.886364	±	0.196162		0.4563	±	0.0702	0.5148	±	0.0819	0.9711	±	0.107869
		5-10	2.1	±	0.4	6.3	±	1.3	8.4	±	1.36015		6.1	±	1.3	6.8	±	1.4	12.9	±	1.9105		0.897059	±	0.265816		0.3965	±	0.0845	0.442	±	0.091	0.8385	±	0.124182
	2014-08-20	0-2	47.4	±	4.8	149.9	±	6.2	197.3	±	7.84092		152.1	±	15.1	162.3	±	6.7	314.4	±	16.5197		0.937153	±	0.100761		3.9546	±	0.3926	4.2198	±	0.1742	8.1744	±	0.429512
		2-5	13.1644	±	2.8	34.1999	±	4.1	47.3643	±	4.96488		42.3	±	8.9	37	±	4.4	79.3	±	9.92824		1.14324	±	0.276302		1.6497	±	0.3471	1.443	±	0.1716	3.0927	±	0.387201
		5-10	6.8	±	0.8	13.2	±	1.6	20	±	1.78885		21.8	±	2.6	14.3	±	1.7	36.1	±	3.10644		1.52448	±	0.256715		1.417	±	0.169	0.9295	±	0.1105	2.3465	±	0.201919
	2015-01-03	0-1	214.8	±	5.2	703.6	±	9.1	918.4	±	10.4809		787.4	±	18.6	768.7	±	9.9	1560	±	21.0706		1.02433	±	0.0275593		10.2362	±	0.2418	9.9931	±	0.1287	20.2293	±	0.273918
		1-3	95.2	±	3.7	325.1	±	6.4	420.3	±	7.39256		349	±	13.5	355.2	±	7	704.2	±	15.2069		0.982545	±	0.042655		9.074	±	0.351	9.2352	±	0.182	18.3092	±	0.39538
		3-5	10.7	±	0.8	34	±	2.5	44.7	±	2.62488		39.2	±	2.8	37.1	±	2.7	76.3	±	3.88973		1.0566	±	0.107745		1.0192	±	0.0728	0.9646	±	0.0702	1.9838	±	0.101133
		5-10	5.3	±	1.7	16.8	±	1.8	22.1	±	2.47588		19.4	±	6.3	18.4	±	1.9	37.8	±	6.58027		1.05435	±	0.359284		1.261	±	0.4095	1.196	±	0.1235	2.457	±	0.427718
		10-15		nd		7.2	±	0.7	7.2	±	0.7			nd		7.9	±	0.8	7.9	±	0.8			-			0	±	0	0.5135	±	0.052	0.5135	±	0.052
	2015-05-02	0-1	97.3	±	4.1	354.3	±	7.6	451.6	±	8.63539		398.7	±	16.6	390	±	8.3	788.7	±	18.5594		1.02231	±	0.0478023		5.1831	±	0.2158	5.07	±	0.1079	10.2531	±	0.241272
		1-3	19	±	1.5	68.8	±	2.6	87.8	±	3.00167		77.8	±	6.2	75.7	±	2.9	153.5	±	6.84471		1.02774	±	0.0908742		2.0228	±	0.1612	1.9682	±	0.0754	3.991	±	0.177962
		3-5	9.9	±	3.3	38.8	±	1.6	48.7	±	3.66742		40.6	±	13.1	42.7	±	1.8	83.3	±	13.2231		0.95082	±	0.309399		1.0556	±	0.3406	1.1102	±	0.0468	2.1658	±	0.3438
		5-10	11.9	±	1.7	46.2	±	2.6	58.1	±	3.10644		48.8	±	6.6	50.9	±	2.8	99.7	±	7.16938		0.958743	±	0.139981		3.172	±	0.429	3.3085	±	0.182	6.4805	±	0.46601
		10-15	3.5	±	0.4	15.4	±	1.8	18.9	±	1.84391		14.3	±	1.7	17	±	2	31.3	±	2.62488		0.841176	±	0.140689		0.9295	±	0.1105	1.105	±	0.13	2.0345	±	0.170617
	2015-08-14	0-1	49.1	±	4.2	211.3	±	7.8	260.4	±	8.85889		223.2	±	18.4	234.3	±	8.6	457.5	±	20.3106		0.952625	±	0.0859644		2.9016	±	0.2392	3.0459	±	0.1118	5.9475	±	0.264038
		1-3	79.7	±	3.8	345.7	±	7.5	425.4	±	8.40773		362.3	±	16.8	383.3	±	8.3	745.6	±	18.7385		0.945213	±	0.0483734		9.4198	±	0.4368	9.9658	±	0.2158	19.3856	±	0.4872
		3-5	60.5	±	4.1	247.5	±	8.5	308	±	9.43716		275	±	18.3	274.4	±	9.5	549.4	±	20.6189		1.00219	±	0.0751768		7.15	±	0.4758	7.1344	±	0.247	14.2844	±	0.536092
		5-10	24.4	±	1.6	106.7	±	2.8	131.1	±	3.2249		110.9	±	6.9	118.3	±	3.2	229.2	±	7.60592		0.937447	±	0.0636001		7.2085	±	0.4485	7.6895	±	0.208	14.898	±	0.494385
		10-15	26.7	±	1.9	95.5	±	3.4	122.2	±	3.89487		121.4	±	8.4	105.9	±	3.7	227.3	±	9.17878		1.14636	±	0.0888587		7.891	±	0.546	6.8835	±	0.2405	14.7745	±	0.596621
	2015-10-04	0-2	73.8	±	4.3	310.181	±	8.4	383.981	±	9.43663		349.5	±	20	344.9	±	9.4	694.4	±	22.0989		1.01334	±	0.0642287		9.087	±	0.52	8.9674	±	0.2444	18.0544	±	0.574571
		2-4	3.1	±	0.4	13.7588	±	1.7	16.8588	±	1.74642		14.7	±	1.8	15.3	±	1.9	30	±	2.61725		0.960784	±	0.16756		0.3822	±	0.0468	0.3978	±	0.0494	0.78	±	0.0680485
		4-6	5.5	±	0.7	24.8522	±	3	30.3522	±	3.08058		26.1	±	3.1	27.6	±	3.3	53.7	±	4.52769		0.945652	±	0.159373		0.6786	±	0.0806	0.7176	±	0.0858	1.3962	±	0.11772
		6-11		nd		6.74899	±	1.8	6.74899	±	1.8			nd		7.5	±	2	7.5	±	2			-			0	±	0	0.4875	±	0.13	0.4875	±	0.13
		11-16	2.2	±	0.3	12.5181	±	2	14.7181	±	2.02237		10.4	±	1.6	13.9	±	2.2	24.3	±	2.72029		0.748201	±	0.165146		0.676	±	0.104	0.9035	±	0.143	1.5795	±	0.176819
	2016-01-03	0-1	126.3	±	7	608	±	13.9	734.3	±	15.5631		651.3	±	34.1	679.9	±	15.6	1330	±	37.4989		0.957935	±	0.0547591		8.4669	±	0.4433	8.8387	±	0.2028	17.3056	±	0.487486
		1-3	32.6	±	2.9	148.8	±	4.9	181.4	±	5.69386		168.1	±	14.8	166.4	±	5.4	334.5	±	15.7544		1.01022	±	0.0947918		4.3706	±	0.3848	4.3264	±	0.1404	8.697	±	0.409613
		3-5	3.7	±	0.3	19.5	±	1.7	23.2	±	1.72627		19.1	±	1.6	21.8	±	1.9	40.9	±	2.48395		0.876147	±	0.105914		0.4966	±	0.0416	0.5668	±	0.0494	1.0634	±	0.0645827
		5-10		nd		8.6	±	1.4	8.6	±	1.4			nd		9.6	±	1.6	9.6	±	1.6			-			0	±	0	0.624	±	0.104	0.624	±	0.104
		10-15	1.8	±	0.5	7.9	±	1.8	9.7	±	1.86815		8.5	±	2.3	8.8	±	2	17.3	±	3.04795		0.965909	±	0.341324		0.5525	±	0.1495	0.572	±	0.13	1.1245	±	0.198117
	2016-05-01	0-1	46.2	±	3.6	218.7	±	7.3	264.9	±	8.13941		266.3	±	20	246.4	±	8.2	512.7	±	21.6157		1.08076	±	0.0887806		3.4619	±	0.26	3.2032	±	0.1066	6.6651	±	0.281005
		1-3	61.2	±	4.7	321.5	±	10.4	382.7	±	11.4127		352.8	±	26.5	362.3	±	11.7	715.1	±	28.9679		0.973779	±	0.0796174		9.1728	±	0.689	9.4198	±	0.3042	18.5926	±	0.753166
		3-5	10	±	3.3	52.4	±	2	62.4	±	3.85876		57.6	±	18.6	59	±	2.2	116.6	±	18.7297		0.976271	±	0.317349		1.4976	±	0.4836	1.534	±	0.0572	3.0316	±	0.486971
		5-10	3.1	±	0.6	17.2	±	3.1	20.3	±	3.15753		17.9	±	3.1	19.4	±	3.4	37.3	±	4.60109		0.92268	±	0.227339		1.1635	±	0.2015	1.261	±	0.221	2.4245	±	0.299071
		10-15		nd		10.6	±	2.9	10.6	±	2.9			nd		11.9	±	3.2	11.9	±	3.2			-			0	±	0	0.7735	±	0.208	0.7735	±	0.208
	2016-08-13	0-2	46.3	±	5	252.4	±	9	298.7	±	10.2956		286.3	±	28.5	286.1	±	10.2	572.4	±	30.2703		1.0007	±	0.105812		7.4438	±	0.741	7.4386	±	0.2652	14.8824	±	0.787027
		2-4	4.2	±	0.5	21.7	±	2.6	25.9	±	2.64764		26.1	±	3.1	24.6	±	2.9	50.7	±	4.245		1.06098	±	0.177549		0.6786	±	0.0806	0.6396	±	0.0754	1.3182	±	0.11037
		4-6		nd		8.3	±	1.5	8.3	±	1.5			nd		9.4	±	1.7	9.4	±	1.7			-			0	±	0	0.2444	±	0.0442	0.2444	±	0.0442
		6-11	1.5	±	0.3	9.5	±	1.7	11	±	1.72627		9.2	±	1.7	10.7	±	1.9	19.9	±	2.54951		0.859813	±	0.220347		0.598	±	0.1105	0.6955	±	0.1235	1.2935	±	0.165718
		11-16		nd		5.1	±	1.5	5.1	±	1.5			nd		5.8	±	1.7	5.8	±	1.7			-			0	±	0	0.377	±	0.1105	0.377	±	0.1105
