# Supplementary material for: Radioactive contamination in the Tokyo metropolitan area in the early stage of the Fukushima Daiichi Nuclear Power Plant (FDNPP) accident and its fluctuation over five years
Source: PLoS One. 2017 Nov 14;12(11):e0187687. doi: 10.1371/journal.pone.0187687 (PMC5685630; doi:10.1371/journal.pone.0187687)
Supplement: S3 Table — nd: Not Detected. The data was refered to website of Tokyo Metropolitan Government. (http://www.gesui.metro.tokyo.jp/english/oshi/). (XLSX) [file pone.0187687.s004.xlsx]

## Sheet: Sheet1
S3 Table. Temporal changes of analytical results of the activities of radionuclides in the incineration sludge ash collected from each wastewater treatment plant. nd: Not Detected. The data was refered to website of Tokyo Metropolitan Government. (http://www.gesui.metro.tokyo.jp/english/oshi/)
Measurement Date	Activity, Bq/kg
	Area X								Area Y																				Area Z
	Kasai Plant (KA)				Tobu Plant (TB)				Miyagi Plant (MY)				Kitatama 2 Plant (KT2)				Shingashi Plant (SN)				Kitatama 1 Plant (KT1)				Nanbu Plant (NA)				Hachioji Plant (HC)				Tamagawa Plant (TAR)				Kiyose Plant (KY)				Asagawa Plant (AS)				Minamitama Plant (MT)
	I-131	Cs-134	Cs-137	Cs-Total	I-131	Cs-134	Cs-137	Cs-Total	I-131	Cs-134	Cs-137	Cs-Total	I-131	Cs-134	Cs-137	Cs-Total	I-131	Cs-134	Cs-137	Cs-Total	I-131	Cs-134	Cs-137	Cs-Total	I-131	Cs-134	Cs-137	Cs-Total	I-131	Cs-134	Cs-137	Cs-Total	I-131	Cs-134	Cs-137	Cs-Total	I-131	Cs-134	Cs-137	Cs-Total	I-131	Cs-134	Cs-137	Cs-Total	I-131	Cs-134	Cs-137	Cs-Total
2011-05-10		24100	29100	53200		8500	9970	18470		6820	8280	15100		6740	8220	14960		9430	11700	21130		5880	7140	13020		4800	5740	10540		2380	2890	5270		2710	3210	5920	206	1520	1830	3350		1150	1400	2550		195	241	436
2011-05-18		26000	29000	55000		11000	12000	23000		7300	7900	15200		7800	8900	16700		11000	12000	23000		5800	6500	12300		7400	8200	15600		1900	2100	4000	nd	2000	2200	4200	370	1500	1600	3100		2100	2500	4600		1500	1700	3200
2011-06-06	nd	22000	24000	46000	110	6700	7700	14400		6800	7500	14300		7800	7000	14800		5400	6200	11600		5300	4600	9900		4900	5600	10500	nd	2500	2200	4700		2500	2000	4500	100	1500	1400	2900		2000	1800	3800		1200	1100	2300
2011-06-20	nd	20000	23000	43000		5600	6300	11900		6200	7000	13200		6000	6800	12800		5900	6700	12600		4600	5300	9900		3200	3600	6800		2100	2300	4400		1300	1600	2900	47	1000	1200	2200		1100	1300	2400	nd	1500	1800	3300
2011-07-04	nd	13000	15000	28000		2900	3400	6300		5800	6700	12500		5500	6400	11900	nd	3500	4000	7500		3700	4100	7800		2100	2500	4600		1400	1600	3000		1600	1800	3400	45	850	1000	1850		1200	1400	2600		940	1100	2040
2011-07-14	nd	6000	6900	12900		2400	2800	5200	nd	6100	6800	12900		2700	3000	5700	nd	2600	3000	5600		2300	2800	5100	19	1700	2100	3800	nd	1300	1600	2900		920	1100	2020		910	1100	2010		750	960	1710	nd	770	960	1730
2011-08-01		12000	14000	26000		6700	7900	14600		5400	6400	11800		5700	7000	12700	nd	3200	3900	7100	nd	4100	5100	9200		3000	3700	6700	nd	1500	1600	3100	nd	1200	1400	2600		1100	1200	2300		1100	1300	2400	nd	580	780	1360
2011-08-15	nd	10000	12000	22000		3800	4500	8300		3600	4300	7900		4200	5100	9300		3100	3600	6700	nd	3000	3500	6500		2100	2300	4400		1100	1400	2500		750	870	1620		890	1000	1890		870	1000	1870	nd	550	670	1220
2011-08-26		12000	14000	26000		4400	5100	9500		4100	5000	9100	nd	3700	4300	8000		3100	3800	6900		2200	2600	4800		2800	3400	6200	nd	850	930	1780		660	790	1450		880	1100	1980		950	1100	2050		480	680	1160
2011-09-06	nd	10000	13000	23000		4100	5200	9300	nd	3700	4300	8000		2800	3500	6300		2400	2800	5200		2500	3300	5800		2900	3500	6400		800	1100	1900		550	730	1280		550	700	1250		610	810	1420		1000	1200	2200
2011-09-26		14000	18000	32000		4700	5700	10400		4200	5100	9300		3500	4300	7800		2500	3200	5700		2200	2900	5100		3800	4700	8500		630	880	1510		760	920	1680		1100	1300	2400	nd	650	830	1480		430	580	1010
2011-10-06		8700	11000	19700		3200	4100	7300		4500	5900	10400		2400	3100	5500	nd	2400	3000	5400		1900	2200	4100		1600	2200	3800		410	470	880		470	620	1090		130	150	280		460	610	1070		410	470	880
2011-10-24		7700	9500	17200		3800	4900	8700		3400	4300	7700		2400	3100	5500		2200	2800	5000		1700	2300	4000		1700	2400	4100		750	960	1710		430	550	980		590	760	1350	nd	490	620	1110		310	460	770
2011-11-07		3500	4900	8400		1300	1700	3000	nd	1600	2100	3700	nd	1100	1600	2700		1400	1800	3200		1200	1600	2800		1000	1400	2400		390	500	890		390	550	940		320	390	710		320	460	780		nd	nd
2011-11-18	nd	6900	8800	15700		3500	4600	8100		3700	4600	8300		1600	2200	3800		2200	2900	5100		1500	1900	3400		1100	1400	2500		670	850	1520		460	590	1050		450	580	1030		330	480	810		270	290	560
2011-12-01		4700	6300	11000		760	910	1670		2000	2400	4400	nd	1900	2500	4400		1600	2100	3700		1300	1600	2900		860	1100	1960		690	870	1560		470	700	1170		630	740	1370		610	740	1350		330	450	780
2011-12-15		2400	3200	5600		1700	2200	3900		1000	1400	2400		1100	1400	2500		1000	1400	2400		1000	1500	2500		1100	1500	2600		620	910	1530		380	510	890		480	650	1130	nd	430	550	980		270	290	560
2012-01-02	nd	140	180	320	nd	1100	1300	2400	nd	720	1000	1720	nd	930	1300	2230	nd	790	1100	1890	nd	730	930	1660	nd	660	880	1540	nd	610	870	1480	nd	460	570	1030	nd	380	590	970	nd	360	460	820	nd	260	360	620
2012-01-12	nd	1200	1600	2800	nd	670	950	1620	nd	590	770	1360	nd	820	1100	1920	nd	590	720	1310	nd	600	840	1440	nd	580	810	1390	nd	320	410	730	nd	450	650	1100	nd	290	400	690	nd	320	450	770	nd	290	360	650
2012-01-26		4500	6200	10700		2000	2800	4800		1200	1700	2900		1200	1500	2700		1300	1800	3100		1300	1900	3200		930	1400	2330		490	710	1200		550	810	1360		340	450	790	Incinerater stopped from January 27.					220	340	560
2012-02-08		4100	5700	9800		2000	2800	4800		1300	1900	3200		1300	1700	3000		1900	2500	4400		1700	2300	4000		1100	1600	2700		550	590	1140		570	720	1290		320	590	910				0		320	480	800
2012-02-20		5000	6900	11900		2300	3300	5600		1700	2400	4100		2500	3400	5900		1800	2600	4400		1600	2000	3600		900	1400	2300		440	640	1080		400	560	960		520	760	1280		3400	400	3800		320	440	760
2012-03-06		5000	7100	12100		2300	3200	5500		2100	3000	5100		2400	3300	5700		2300	3100	5400		1500	2300	3800		1700	2300	4000		480	720	1200		510	820	1330		410	570	980		370	530	900		520	740	1260
2012-03-15		3500	5300	8800		1600	2100	3700		1400	2100	3500		1400	2000	3400		1200	1600	2800		1200	1600	2800		960	1300	2260		390	500	890		350	400	750		450	630	1080		270	430	700		220	330	550
2012-03-29		4800	6800	11600		2900	3900	6800		1700	2300	4000		1400	2000	3400		2000	2900	4900		1200	1700	2900		1400	1900	3300		550	790	1340		400	500	900		370	490	860		380	500	880		270	380	650
2012-04-12		2900	3900	6800		1800	2300	4100		1700	2200	3900		1500	1900	3400		1500	2100	3600		1200	1600	2800		1200	1600	2800	46	670	910	1580		340	420	760		280	400	680		380	550	930		350	470	820
2012-04-26		5300	770	6070		2900	137	3037		1800	2800	4600		2500	3600	6100		2700	4000	6700		1700	2400	4100		930	1400	2330		510	660	1170		460	610	1070		480	680	1160		510	740	1250		260	460	720
2012-05-08		4600	7100	11700		1600	2400	4000		1800	2900	4700		1300	1900	3200		2000	2600	4600		1800	2700	4500		1400	1900	3300	44	520	710	1230		420	580	1000		370	480	850		280	430	710		220	340	560
2012-05-21		6400	9500	15900		3300	4300	7600		1800	2700	4500		1900	2800	4700		1800	2400	4200		1400	2000	3400		1300	1900	3200		450	740	1190		380	500	880		430	570	1000		310	420	730		220	380	600
2012-06-04		4500	6300	10800		1900	3000	4900		1800	2600	4400		1100	1800	2900		1400	2100	3500		1100	1600	2700		1100	1600	2700		530	740	1270		260	400	660		290	460	750		280	450	730		180	360	540
2012-06-19		2900	4400	7300		1400	2000	3400		1400	2100	3500		1000	1600	2600		1100	1600	2700		890	1400	2290		1300	1800	3100		400	610	1010		240	390	630		260	390	650		230	360	590		250	410	660
2012-07-02		5100	7900	13000		1600	2400	4000		1900	3000	4900		1200	1900	3100		1300	2000	3300		910	1500	2410		980	1500	2480		470	650	1120		310	480	790		340	550	890		260	400	660		200	350	550
2012-07-18		2000	3000	5000		1200	2000	3200		1100	1700	2800		680	1000	1680		790	1200	1990		610	940	1550		910	1300	2210		440	580	1020		280	340	620		260	420	680		200	320	520		160	250	410
2012-07-30		3000	4800	7800		1400	2100	3500		1200	1800	3000		710	1100	1810		750	1100	1850		520	820	1340		810	1300	2110		190	270	460		200	320	520		180	310	490		150	260	410		170	240	410
2012-08-13		2400	3700	6100		850	1300	2150		1200	1900	3100		800	1200	2000		690	1100	1790		560	870	1430		950	1500	2450		290	430	720		180	310	490		220	290	510		160	270	430		160	240	400
2012-08-27		5000	7700	12700		1900	2900	4800		2200	3200	5400		1500	2700	4200		1500	2300	3800		950	1600	2550		990	1700	2690		340	530	870		290	390	680		260	490	750		250	380	630		150	230	380
2012-09-10		6800	10000	16800		3500	5300	8800		2600	4500	7100		1500	2400	3900		1800	2900	4700		1200	1900	3100		1000	1600	2600		260	360	620		310	540	850		510	790	1300	Incinerater stopped from September 10.					150	250	400
2012-09-24		4100	6900	11000		2500	4100	6600		1800	3100	4900		930	1500	2430		1400	2400	3800		690	1200	1890		1200	2100	3300		270	480	750		190	280	470		180	340	520		180	260	440		390	600	990
2012-10-09		3000	4900	7900		1600	2900	4500		1500	2300	3800		930	1500	2430		1000	1800	2800		740	1100	1840		890	1400	2290		290	490	780		160	290	450		190	340	530		200	280	480		380	620	1000
2012-10-23		2000	3300	5300		870	1400	2270		550	900	1450		580	1000	1580		930	1600	2530		450	770	1220		890	1500	2390		220	400	620		140	230	370		130	230	360		150	250	400		200	330	530
2012-11-05		2700	4400	7100		1600	2700	4300		790	1400	2190		940	1600	2540	38	880	1500	2380		540	950	1490		600	1000	1600		220	410	630		160	260	420		160	290	450		130	230	360		180	280	460
2012-11-20		2100	3800	5900		870	1500	2370		410	750	1160		530	810	1340		740	1200	1940		370	720	1090		470	980	1450		240	370	610		130	200	330		100	200	300		130	220	350		130	240	370
2012-12-04		2100	3700	5800		490	1000	1490		410	760	1170		490	940	1430		660	1100	1760		360	630	990		430	720	1150		200	360	560		130	220	350		130	210	340		120	170	290		150	230	380
2012-12-18		2200	3600	5800		610	1100	1710		630	1100	1730		490	830	1320		730	1200	1930		370	680	1050		400	690	1090		210	320	530		170	250	420		170	350	520		140	260	400		120	230	350
2013-01-08		1600	2600	4200		600	1100	1700		580	1000	1580		760	1300	2060		490	950	1440		410	730	1140		380	700	1080		120	200	320		120	200	320		120	240	360		98	160	258		130	280	410
2013-01-15		1700	2700	4400		600	1100	1700		730	1300	2030		520	920	1440		540	970	1510		320	680	1000		370	730	1100		180	400	580		130	230	360		100	200	300		97	150	247		260	460	720
2013-01-29		1500	2800	4300		680	1400	2080		650	1100	1750		360	610	970		570	1100	1670		350	570	920		310	600	910	30	180	320	500		86	180	266		54	130	184		52	110	162		120	200	320
2013-02-12		990	1700	2690		530	880	1410		340	650	990		350	680	1030		510	890	1400		420	760	1180		300	560	860		140	330	470		90	190	280		73	140	213		57	120	177		120	170	290
2013-02-28		1500	3000	4500		690	1200	1890		680	1300	1980		450	890	1340		610	1100	1710		380	850	1230		470	850	1320		160	320	480		100	200	300		100	210	310		89	160	249		66	150	216
2013-03-14		1600	3100	4700		550	1100	1650		550	930	1480		490	1100	1590		650	1200	1850		540	970	1510		420	700	1120		170	330	500		120	210	330		100	230	330		82	150	232		130	250	380
2013-03-28		2600	5200	7800		1400	2900	4300		690	1300	1990		760	1460	2220		710	1400	2110		580	1170	1750		330	690	1020		170	400	570		180	320	500		140	300	440		120	260	380		110	190	300
2013-04-11		1200	2300	3500		900	1700	2600		600	1100	1700		360	730	1090		500	1100	1600		370	670	1040		410	940	1350		160	400	560		130	260	390		120	220	340		53	120	173		100	230	330
2013-04-25		1100	2100	3200		580	1200	1780		850	1600	2450		290	570	860		660	1200	1860		360	760	1120		400	790	1190		160	310	470		120	210	330		110	230	340		64	150	214		61	150	211
2013-05-09		1100	2100	3200		570	1100	1670		640	1300	1940		320	630	950		660	1300	1960		330	700	1030		380	670	1050		160	350	510		130	270	400		120	280	400		93	150	243		75	120	195
2013-05-23		940	1900	2840		500	860	1360		600	1200	1800		270	610	880		570	1200	1770		320	620	940		330	620	950		170	290	460		130	240	370		100	250	350		47	100	147		110	220	330
2013-06-05		1600	3400	5000		780	1600	2380		670	1500	2170		250	520	770		620	1200	1820		400	820	1220		180	420	600		140	270	410		130	270	400		60	110	170		81	130	211		96	190	286
2013-06-20		2000	4000	6000		760	1600	2360		690	1500	2190		270	550	820		500	1100	1600		520	1200	1720		350	710	1060		170	350	520		160	360	520		320	630	950		130	260	390		79	220	299
2013-07-04		2000	4200	6200		850	2000	2850		520	980	1500		350	740	1090		980	2100	3080		450	890	1340		390	800	1190		130	310	440		130	250	380		110	230	340		76	180	256		130	250	380
2013-07-18		1800	3900	5700		960	2100	3060		1300	2900	4200		400	890	1290		810	1600	2410		550	1100	1650		530	1100	1630		190	430	620		240	500	740		160	280	440		210	410	620		120	240	360
2013-07-31		1400	3100	4500		770	1500	2270		1100	2400	3500		490	980	1470		570	1200	1770		640	1400	2040		500	940	1440	17	140	290	430	19	130	300	430		130	320	450		60	140	200		100	220	320
2013-08-14		2000	4400	6400		980	2100	3080		1100	2300	3400		440	960	1400	57	740	1700	2440		460	960	1420		440	960	1400	17	130	250	380		100	220	320		140	310	450		80	200	280		97	160	257
2013-08-28		1800	4200	6000		810	1900	2710		880	1800	2680		520	1200	1720		690	1600	2290		560	1200	1760		500	1000	1500		130	290	420		98	230	328		140	300	440		85	190	275		85	190	275
2013-09-10		1100	2600	3700		860	1900	2760		970	2100	3070		460	1000	1460		500	1100	1600		320	770	1090		560	1200	1760		97	240	337		92	210	302		90	180	270		72	200	272		55	200	255
2013-09-25		1600	3800	5400		640	1400	2040		680	1600	2280		420	880	1300		430	910	1340		260	660	920		390	830	1220		95	230	325		100	220	320		94	180	274		61	130	191		92	230	322
2013-10-09		1300	2900	4200		740	1800	2540		690	1500	2190		360	840	1200		420	970	1390		320	620	940		340	760	1100	80	120	290	410		120	290	410		150	350	500		110	220	330		100	230	330
2013-10-23		590	1400	1990		560	1200	1760		590	1200	1790		370	910	1280		330	670	1000		240	570	810		360	710	1070	40	99	250	349	24	100	220	320		93	200	293		55	130	185	17	35	140	175
2013-11-06		620	1400	2020		280	630	910		530	1200	1730		340	770	1110		260	650	910		180	480	660		230	550	780	Incinerater stopped from November 5.				27	77	180	257		83	180	263		40	120	160	35	42	120	162
2013-11-20		840	2200	3040		370	880	1250		300	710	1010		240	570	810		430	870	1300		240	570	810		170	470	640				0	13	75	170	245		55	130	185		33	64	97	18	61	150	211
2013-12-04		700	1800	2500		290	810	1100		300	770	1070		220	560	780		230	560	790		160	390	550		160	440	600	23	97	220	317		79	180	259		56	130	186	Incinerater stopped from December 4.					51	150	201
2013-12-19		380	880	1260		260	670	930		320	770	1090		190	510	700		250	580	830		150	370	520		170	430	600		110	280	390		65	170	235		120	240	360		59	120	179		38	110	148
2014-01-06		790	1900	2690		310	830	1140		290	690	980		220	480	700		200	580	780		130	370	500		190	440	630		110	250	360		43	120	163		65	130	195		45	94	139		50	130	180
2014-01-15		420	1000	1420		170	450	620		190	430	620		230	560	790		190	460	650		140	300	440		120	310	430	95	72	200	272		52	110	162		46	120	166		33	66	99	15	70	150	220
2014-01-29		650	1800	2450	37	210	530	740		230	600	830		200	470	670		240	640	880		110	350	460		91	290	381	18	100	260	360		46	130	176		50	120	170		21	54	75		64	160	224
2014-02-13		660	1700	2360		320	840	1160		190	490	680		220	540	760		280	790	1070		240	650	890		210	480	690	19	110	310	420		82	240	322		52	140	192		35	110	145		52	130	182
2014-02-26		1200	3000	4200	29	450	1200	1650		260	750	1010		310	740	1050		370	970	1340		410	1000	1410		210	520	730		86	260	346		80	230	310		88	230	318		60	190	250		75	180	255
2014-03-12		1100	2700	3800		430	1100	1530		290	750	1040		370	1000	1370		330	850	1180		310	880	1190		240	600	840	18	98	290	388		89	240	329		110	290	400		50	140	190		65	180	245
2014-04-01		990	2700	3690		580	1500	2080		320	830	1150		250	790	1040		510	1300	1810		360	900	1260		240	610	850		110	260	370		73	180	253		120	300	420		57	130	187		77	170	247
2014-04-11		590	1600	2190	39	330	880	1210		460	1200	1660		320	820	1140		270	700	970		290	670	960		190	470	660		86	250	336		56	210	266		53	150	203		34	93	127		61	180	241
2014-04-23		800	2200	3000		590	1500	2090		390	1100	1490		220	620	840		250	670	920		160	420	580		170	490	660		130	290	420		45	130	175		64	190	254		34	100	134		61	180	241
2014-05-09		720	1800	2520		240	710	950		360	970	1330		320	860	1180		190	560	750		320	860	1180		160	480	640	26	94	330	424		56	130	186		51	130	181		27	80	107		50	150	200
2014-05-22		600	1800	2400		310	810	1120		380	1100	1480		360	1000	1360		280	720	1000		180	420	600		230	740	970		120	280	400		42	170	212		52	180	232		28	93	121		90	160	250
2014-06-10		800	2200	3000		410	1100	1510		340	1100	1440		230	690	920		380	1100	1480		240	700	940		300	800	1100		86	310	396		82	240	322		130	340	470		39	140	179		81	190	271
2014-06-19		1200	3300	4500	45	790	2300	3090		370	1000	1370		230	760	990		360	1100	1460		310	880	1190		250	670	920		81	220	301		100	310	410		93	220	313		45	190	235		72	180	252
2014-07-08		700	2100	2800	27	250	740	990		250	730	980		290	770	1060		280	820	1100		240	640	880		200	640	840		70	220	290		57	160	217		70	210	280		29	110	139		54	170	224
2014-07-22		570	1700	2270	32	310	870	1180		470	1400	1870		240	640	880		320	820	1140		260	720	980		240	700	940		43	140	183		59	200	259		64	240	304		32	110	142		42	170	212
2014-07-31		550	1600	2150		540	1700	2240		540	1600	2140		260	710	970		380	1100	1480		280	720	1000		190	540	730	42	94	260	354		93	250	343		96	240	336		39	130	169		54	110	164
2014-08-13		620	1900	2520		250	740	990		280	750	1030	26	160	530	690		250	820	1070		120	350	470		210	630	840		48	160	208		47	100	147		67	210	277		46	110	156		53	170	223
2014-09-02		980	2900	3880		280	860	1140		370	1200	1570		180	570	750		230	620	850		130	440	570		210	590	800		83	200	283		61	180	241		40	150	190		56	180	236		47	130	177
2014-09-16		360	1100	1460		410	1200	1610		290	870	1160		170	580	750		210	610	820		95	370	465		170	520	690		52	160	212	24	57	120	177		69	190	259		nd	51	51		41	94	135
2014-09-25		590	1800	2390	31	410	1300	1710		220	710	930		120	330	450		250	840	1090		160	480	640		130	410	540		92	240	332		50	170	220		89	260	349		29	100	129		43	130	173
2014-10-10		540	1700	2240	37	280	940	1220		260	890	1150		170	570	740		170	600	770		140	450	590		190	500	690		42	170	212		51	120	171		59	160	219		nd	81	81		36	120	156
2014-10-29		490	1500	1990	45	150	500	650		190	570	760		160	490	650		160	570	730		110	380	490		90	420	510		32	99	131		37	97	134		44	150	194		nd	59	59		43	110	153
2014-11-11		310	920	1230		110	400	510		130	400	530		88	290	378		120	490	610		66	270	336		95	280	375		45	150	195		30	84	114		27	91	118		20	53	73		nd	74	74
2014-11-26		420	1400	1820		230	770	1000		75	270	345		80	270	350		200	600	800		120	350	470		81	340	421		68	190	258		33	160	193		18	71	89		nd	59	59		34	76	110
2014-12-11		220	760	980		96	360	456		140	470	610		91	280	371		99	360	459		88	260	348		1000	310	1310		53	140	193		40	100	140		nd	68	68		nd	58	58		nd	75	75
2014-12-24		180	610	790		98	350	448		110	310	420		100	330	430		110	380	490		74	250	324		110	310	420		49	150	199		29	86	115		22	77	99		nd	75	75		33	67	100
2015-01-06		270	870	1140		160	560	720		98	280	378		82	320	402		130	300	430		72	180	252		890	330	1220		54	110	164		24	77	101		21	68	89		nd	43	43		50	190	240
2015-01-23		420	1500	1920		150	570	720		240	820	1060		110	380	490		130	510	640		100	290	390		95	390	485		54	140	194		34	130	164		42	130	172		nd	63	63		27	130	157
2015-01-28		330	1100	1430		140	520	660		160	580	740		120	400	520		160	540	700		150	430	580		99	330	429		41	150	191		30	95	125		31	86	117		nd	72	72		27	68	95
2015-02-17	nd	310	1100	1410	nd	110	350	460	nd	190	660	850	nd	100	390	490	nd	120	420	540	nd	74	260	334	nd	71	240	311	nd	48	97	145	nd	25	100	125	nd	32	120	152	nd	18	49	67	nd	39	120	159
2015-03-03	nd	320	1200	1520	nd	160	660	820	nd	160	570	730	nd	140	580	720	nd	130	410	540	nd	88	360	448	nd	110	380	490	nd	59	140	199	nd	nd	84	84	nd	nd	90	90	nd	nd	40	40	nd	nd	82	82
2015-03-13	nd	280	1000	1280	nd	120	480	600	nd	130	450	580	nd	130	400	530	nd	110	370	480	nd	86	340	426	nd	100	350	450	nd	34	160	194	nd	nd	82	82	nd	32	110	142	nd	nd	36	36	nd	38	88	126
2015-04-02	nd	190	660	850	26	97	390	487	nd	110	410	520	nd	85	300	385	nd	110	390	500	nd	82	240	322	nd	57	230	287	nd	27	120	147	nd	26	50	76	nd	26	94	120	nd	nd	45	45	nd	nd	78	78
2015-04-15	nd	380	1400	1780	nd	110	380	490	nd	200	740	940	nd	92	420	512	nd	130	440	570	nd	110	310	420	nd	120	360	480	nd	38	120	158	nd	34	78	112	nd	nd	79	79	nd	17	48	65	nd	nd	61	61
2015-04-23	nd	170	630	800	nd	75	330	405	nd	130	550	680	nd	71	310	381	nd	94	360	454	nd	61	190	251	nd	84	330	414	nd	47	120	167	nd	22	79	101	nd	19	86	105	nd	19	58	77	nd	nd	62	62
2015-05-12	nd	630	2300	2930	nd	210	800	1010	nd	180	720	900	nd	150	500	650	nd	150	640	790	nd	94	430	524	nd	93	400	493	nd	32	100	132	nd	30	110	140	nd	35	130	165	nd	nd	76	76	nd	58	130	188
2015-05-25	nd	500	1900	2400	nd	160	550	710	nd	170	710	880	nd	150	530	680	nd	150	430	580	nd	66	300	366	nd	83	310	393	nd	44	190	234	nd	32	71	103	nd	39	86	125	nd	19	81	100	nd	24	96	120
2015-06-05	nd	410	1500	1910	nd	180	580	760	nd	260	920	1180	nd	130	470	600	nd	140	470	610	nd	83	320	403	nd	120	460	580	nd	28	100	128	nd	nd	75	75	nd	33	120	153	nd	27	110	137	nd	nd	84	84
2015-06-17	nd	610	2200	2810	nd	170	720	890	nd	200	790	990	nd	150	510	660	nd	160	540	700	nd	99	410	509	nd	110	480	590	nd	39	96	135	nd	22	87	109	nd	27	130	157	nd	nd	52	52	nd	25	84	109
2015-07-01	nd	430	1500	1930	nd	170	650	820	nd	180	700	880	nd	190	630	820	nd	150	500	650	nd	80	300	380	nd	110	470	580	nd	37	130	167	nd	nd	57	57	nd	23	84	107	nd	nd	68	68	nd	28	90	118
2015-07-17	nd	150	710	860	nd	160	720	880	nd	180	640	820	nd	130	520	650	nd	110	420	530	nd	92	350	442	nd	120	470	590	nd	59	180	239	nd	33	160	193	nd	43	200	243	nd	22	110	132	nd	27	93	120
2015-07-31	nd	190	840	1030	nd	120	430	550	nd	230	950	1180	nd	160	610	770	nd	95	430	525	nd	94	380	474	nd	85	420	505	nd	32	130	162	nd	29	130	159	nd	42	110	152	nd	22	57	79	nd	30	89	119
2015-08-13		420	1800	2220		180	770	950		320	1200	1520		150	580	730		110	540	650		90	400	490		70	300	370	29	27	150	177		45	140	185		27	120	147		nd	71	71		29	130	159
2015-08-31		400	1800	2200		140	780	920		220	880	1100		95	480	575		120	590	710		120	480	600		88	380	468		36	120	156		nd	62	62		49	240	289		21	74	95		23	63	86
2015-09-10		390	1600	1990		250	940	1190		170	610	780		110	470	580		120	450	570		79	320	399		130	550	680		29	130	159		22	73	95		33	97	130		nd	54	54	42	20	95	115
2015-09-25		470	1900	2370		210	830	1040		180	680	860		73	310	383		130	570	700		93	320	413		100	420	520		34	140	174		23	91	114		33	160	193		22	74	96	25	nd	64	64
2015-10-08		250	1000	1250		150	780	930		220	820	1040		92	400	492		78	360	438		61	270	331		65	310	375		43	170	213		18	92	110		nd	83	83		17	72	89		nd	50	50
2015-10-22		210	810	1020		58	240	298		130	610	740		39	170	209		79	490	569		61	280	341		45	230	275		17	65	82	21	nd	57	57		23	62	85		nd	43	43	16	nd	34	34
2015-11-05		250	1100	1350		100	400	500		160	650	810		64	330	394		100	410	510		87	360	447		46	230	276		20	86	106	20	26	100	126		nd	83	83		nd	55	55		nd	55	55
2015-11-19		230	1100	1330		92	400	492		140	550	690		83	310	393		81	360	441		50	250	300		44	230	274	66	24	79	103		nd	84	84		nd	65	65		nd	53	53		nd	55	55
2015-12-02		250	1200	1450		56	360	416		44	240	284		69	320	389		73	380	453		80	260	340		50	160	210	25	34	110	144	21	nd	63	63		29	150	179		15	85	100		nd	59	59
2015-12-17		110	470	580		nd	230	230		130	620	750		62	260	322		41	210	251		37	180	217		45	190	235	37	37	150	187		nd	80	80		24	72	96		nd	54	54	24	nd	44	44
2016-01-02		72	360	432		48	220	268		67	320	387		58	190	248		38	220	258		29	130	159		46	150	196		26	91	117		nd	55	55		nd	72	72	Incinerater stopped.					nd	50	50
2016-01-12		190	870	1060		51	250	301		47	220	267		38	180	218		59	270	329		58	230	288		32	140	172		33	100	133		22	58	80		nd	57	57		nd	63	63		nd	75	75
2016-01-26		150	640	790		38	290	328		63	280	343		59	230	289		42	250	292		51	210	261		29	170	199	15	nd	99	99	19	nd	45	45		nd	65	65		15	44	59		nd	45	45
2016-02-09		190	970	1160		93	490	583		58	330	388		53	260	313		120	590	710		100	340	440		41	160	201		27	110	137		nd	77	77		nd	65	65		nd	69	69		nd	46	46
2016-02-23		110	580	690		67	370	437		60	330	390		65	300	365		58	310	368		41	170	211		34	220	254		nd	83	83		nd	74	74		21	64	85		19	44	63		nd	58	58
2016-03-09		170	990	1160		100	380	480		70	360	430		47	280	327		110	430	540		60	270	330		85	420	505		27	73	100		nd	91	91		nd	91	91		nd	53	53		nd	36	36
2016-03-25		110	600	710		75	330	405		98	430	528		57	370	427		100	510	610	25	49	190	239		43	250	293		nd	77	77		nd	65	65		nd	71	71		nd	49	49		nd	35	35
2016-04-05		230	1200	1430		67	330	397		67	340	407		75	290	365		76	400	476		54	210	264		42	220	262		27	72	99		nd	71	71		25	87	112		nd	44	44		nd	48	48
2016-04-22		270	1400	1670		98	420	518		84	490	574		37	220	257		90	400	490		62	260	322		45	270	315		26	94	120		nd	63	63		nd	49	49		nd	76	76		nd	32	32
2016-05-05		160	870	1030		88	390	478		81	440	521		70	270	340		63	260	323		30	270	300		45	270	315		nd	57	57		nd	45	45		nd	53	53		nd	68	68		nd	59	59
2016-05-18		230	1100	1330		58	300	358		81	390	471		66	280	346		63	350	413		32	180	212		55	260	315		nd	88	88	19	nd	38	38		nd	72	72		nd	40	40		nd	48	48
2016-06-02		170	990	1160		82	420	502		69	460	529		49	250	299		54	230	284		43	210	253		54	250	304		18	97	115		nd	29	29		16	90	106		nd	43	43		nd	51	51
2016-06-16	nd	180	970	1150	35	64	340	404	nd	75	480	555		73	340	413	nd	51	290	341	nd	65	350	415	nd	52	290	342		17	110	127		nd	49	49		20	74	94		nd	56	56	nd	nd	51	51
2016-06-29		160	830	990		79	330	409		91	490	581		62	310	372		66	310	376		58	360	418		35	250	285		34	130	164		nd	78	78		19	110	129		nd	54	54		nd	59	59
2016-07-12		360	2100	2460		67	440	507		190	980	1170		76	430	506		100	540	640		45	280	325		36	290	326		21	110	131		24	94	118		23	120	143		nd	54	54		26	140	166
2016-08-01		280	1600	1880		79	490	569		140	720	860		64	370	434		79	460	539		58	290	348		90	450	540		23	71	94		nd	65	65		nd	69	69		nd	56	56		nd	45	45
2016-08-11		440	2500	2940		170	860	1030		130	560	690	24	48	270	318		140	760	900		110	480	590		71	410	481		48	260	308		52	290	342		42	250	292		39	140	179	64	nd	68	68
2016-08-24		280	1800	2080	31	130	820	950		120	690	810		69	360	429		69	480	549		58	370	428		57	410	467		33	150	183		29	150	179		nd	110	110		nd	85	85		nd	66	66
2016-09-08		230	1500	1730		100	600	700		130	510	640		55	340	395		89	380	469		75	370	445		64	340	404		25	89	114		nd	86	86		nd	79	79		nd	63	63		nd	74	74
2016-09-21		200	1100	1300		130	710	840		130	720	850		70	400	470		60	320	380		39	260	299		76	380	456		nd	98	98		nd	58	58		21	100	121		nd	37	37		nd	43	43
2016-10-06		180	1000	1180	24	60	310	370		69	410	479		74	410	484		35	250	285		32	230	262		33	360	393		20	75	95		nd	56	56		nd	82	82		nd	46	46		nd	37	37
2016-10-19		130	640	770		77	450	527		78	360	438		67	310	377		64	280	344		26	140	166		34	230	264		nd	76	76		nd	33	33		nd	81	81		nd	53	53		nd	45	45
2016-11-03		160	960	1120	24	55	390	445	19	44	290	334	19	25	220	245		61	340	401		32	200	232		20	160	180		nd	86	86		nd	48	48		23	110	133		nd	47	47		nd	37	37
2016-11-16		130	930	1060	28	72	380	452		43	300	343	35	44	250	294	26	43	250	293		35	180	215		30	200	230		nd	92	92		nd	57	57		nd	96	96		nd	48	48		nd	44	44
2016-11-30		72	460	532		66	320	386	Incinerater stopped from November 29.					59	270	329		31	230	261		26	150	176		45	180	225		nd	76	76		nd	51	51		nd	68	68		nd	37	37		nd	34	34
2016-12-15		110	590	700		48	270	318						29	240	269		60	410	470	23	39	220	259		31	150	181		21	100	121		nd	77	77		21	87	108		nd	47	47		nd	28	28
2016-12-28		85	470	555		30	220	250						51	300	351		41	220	261		33	180	213		28	170	198		nd	42	42		nd	41	41	Incinerater stopped from January 4.					nd	38	38		nd	52	52
2017-01-12		65	490	555		35	180	215						24	190	214		30	210	240		nd	130	130		32	170	202		nd	58	58		nd	42	42		nd	65	65		nd	30	30		nd	28	28
