# Supplementary material for: Radioactive contamination in the Tokyo metropolitan area in the early stage of the Fukushima Daiichi Nuclear Power Plant (FDNPP) accident and its fluctuation over five years
Source: PLoS One. 2017 Nov 14;12(11):e0187687. doi: 10.1371/journal.pone.0187687 (PMC5685630; doi:10.1371/journal.pone.0187687)
Supplement: S4 Table — The data was refered to website of Tokyo Metropolitan Government. (http://www.gesui.metro.tokyo.jp/business/pdf/2016tokyo.pdf (in Japanese)). (XLSX) [file pone.0187687.s005.xlsx]

## Sheet: Sheet1
	S4 Table. Annual amount of the incineration sludge ash in each wastewater treatment plant. The data was refered to website of Tokyo Metropolitan Government. (http://www.gesui.metro.tokyo.jp/business/pdf/2016tokyo.pdf (in Japanese))
	Weastwater Treatment Plant				Annual Discharged of Ash ton/yr
	Area	Code	Name		2011	2012	2013	2014	2015	Total
	X	KA	Kasai		5259.98	6597	5720.4	6443.57	6158.7	30179.6
		TB	Tobu		6813.9	8515.1	8003.2	8534.5	8259.15	40125.8
	Y	MY	Miyagi		1319.78	1543	1095.1	1465.93	1319.05	6742.86
		KT2	Kitatama 2		319.35	302.3	374.8	367.633	338.55	1702.63
		SN	Shingashi		2850	3539.1	3666.2	3668.43	3602.65	17326.4
		KT1	Kitatama 1		981.675	1332.2	1323.3	1321.47	1327.75	6286.39
		NA	Nanbu		10218	13294.7	12685	13201.2	12989.9	62388.8
	Z	HC	Hachioji		445.8	515.9	286.6	465.633	401.25	2115.18
		TAR	Tamagawa		891.75	1183	1288	1220	1235.5	5818.25
		KY	Kiyose		1267.5	1608	1605.5	1634.5	1606.75	7722.25
		AS	Asagawa		212.55	302.3	489.3	358.333	395.8	1758.28
		MT	Minamitama		518.925	675.9	638.9	668.9	657.4	3160.03
	Total				31099.2	39408.5	37176.3	39350.1	38292.4	185327
