# Supplementary material for: Radioactive contamination in the Tokyo metropolitan area in the early stage of the Fukushima Daiichi Nuclear Power Plant (FDNPP) accident and its fluctuation over five years
Source: PLoS One. 2017 Nov 14;12(11):e0187687. doi: 10.1371/journal.pone.0187687 (PMC5685630; doi:10.1371/journal.pone.0187687)
Supplement: S5 Table — The data was refered to website of Japan Meteorological Agency. (http://www.data.jma.go.jp/obd/stats/etrn/index.php?sess=6ef525a9cdef28cea634ce58ca736e68(in Japanese)). (XLSX) [file pone.0187687.s006.xlsx]

## Sheet: Sheet1
	S5 Table. Monthly rainfall precipitation in the Tokyo mentropolitan area. The data was refered to website of Japan Meteorological Agency. (http://www.data.jma.go.jp/obd/stats/etrn/index.php?sess=6ef525a9cdef28cea634ce58ca736e68 (in Japanese))
		Precipitation (mm/month)
	Year	Jan.	Feb.	Mar.	Apr.	May	Jun.	Jul.	Aug.	Sep.	Oct.	Nov.	Dec.
	2011	3.5	151	74	96	213.5	116.5	54.5	244	235	119.5	112.5	59.5
	2012	50	94	144.5	118.5	231	185	130	25	214.5	154.5	154	69
	2013	70	30	44.5	283	56	159	115.5	99	231.5	440	26	59.5
	2014	24.5	157.5	113.5	155	135.5	311	105.5	105	155.5	384.5	98.5	62
	2015	92.5	62	94	129	88	195.5	234.5	103.5	503.5	57	139.5	82.5
	2016	85	57	103	120	137.5	174.5	81.5	414	201	96.5	139	84
